# Supplementary material for: Human Mutant Dynactin Subunit 1 Causes Profound Motor Neuron Disease Consistent with Possible Mechanisms Involving Axonopathy, Mitochondriopathy, Protein Nitration, and T-Cell-Mediated Cytolysis
Source: Biomolecules. 2025 Nov 21;15(12):1637. doi: 10.3390/biom15121637 (PMC12730482; doi:10.3390/biom15121637)
Supplement: Supplementary file 1 [file biomolecules-15-01637-s001.zip]

Archive with 1 entries (1 files):
- biomolecules-3933869-supplementary.pdf
